# Supplementary material for: Screening, Synthesis, and QSAR Research on Cinnamaldehyde-Amino Acid Schiff Base Compounds as Antibacterial Agents
Source: Molecules. 2018 Nov 20;23(11):3027. doi: 10.3390/molecules23113027 (PMC6278255; doi:10.3390/molecules23113027)
Supplement: Supplementary file 1 [file molecules-23-03027-s001.zip]

Archive with 5 entries (4 files):
- Supple/
- Supple/Supplementary materials 1-3D molecule structure of Compound A.mol
- Supple/Supplementary materials 2-3D molecule structure of Compound B.mol
- Supple/Supplementary materials 3-3D molecule structure of Compound C.mol
- Supple/Supplementary materials 4-The experimental lgAR and Calculated lgAR  of screened compounds.pdf
