# Supplementary material for: Screening, Synthesis, and QSAR Research on Cinnamaldehyde-Amino Acid Schiff Base Compounds as Antibacterial Agents
Source: Molecules. 2018 Nov 20;23(11):3027. doi: 10.3390/molecules23113027 (PMC6278255; doi:10.3390/molecules23113027)
Supplement: Supplementary file 1 [file molecules-23-03027-s001.zip › Supple/Supplementary materials 1-3D molecule structure of Compound A.mol]

  Chem3D Core 12.005081714463D

 34 34  0  0  0  0  0  0  0  0999 V2000
    5.7550   -0.0206   -0.1507 C   0  0  0  0  0  0  0  0  0  0  0  0
    6.2709   -1.2574   -0.1213 C   0  0  0  0  0  0  0  0  0  0  0  0
    5.4471   -2.3105   -0.2126 C   0  0  0  0  0  0  0  0  0  0  0  0
    4.1239   -2.1202   -0.3324 C   0  0  0  0  0  0  0  0  0  0  0  0
    3.5813   -0.8845   -0.3632 C   0  0  0  0  0  0  0  0  0  0  0  0
    4.4293    0.1590   -0.2692 C   0  0  0  0  0  0  0  0  0  0  0  0
    2.2414   -0.7658   -0.4815 C   0  0  0  0  0  0  0  0  0  0  0  0
    1.5111    0.3646   -0.5142 C   0  0  0  0  0  0  0  0  0  0  0  0
    0.1703    0.3540   -0.6225 C   0  0  0  0  0  0  0  0  0  0  0  0
   -0.5398    1.4026   -0.6331 N   0  0  0  0  0  0  0  0  0  0  0  0
   -2.0157    1.2033   -0.7359 C   0  0  1  0  0  0  0  0  0  0  0  0
   -2.6005    0.9509    0.6681 C   0  0  0  0  0  0  0  0  0  0  0  0
   -4.0842    0.5477    0.6199 C   0  0  0  0  0  0  0  0  0  0  0  0
   -4.6418    0.1381    2.3080 S   0  0  0  0  0  0  0  0  0  0  0  0
   -2.6310    2.4069   -1.4550 C   0  0  0  0  0  0  0  0  0  0  0  0
   -3.0129    3.3809   -0.7685 O   0  0  0  0  0  0  0  0  0  0  0  0
   -6.2797   -0.5175    1.8815 C   0  0  0  0  0  0  0  0  0  0  0  0
   -2.7705    2.3331   -2.6977 O   0  5  0  0  0  0  0  0  0  0  0  0
    6.4269    0.8514   -0.0764 H   0  0  0  0  0  0  0  0  0  0  0  0
    7.3588   -1.4071   -0.0232 H   0  0  0  0  0  0  0  0  0  0  0  0
    5.8599   -3.3333   -0.1885 H   0  0  0  0  0  0  0  0  0  0  0  0
    3.4910   -3.0223   -0.4027 H   0  0  0  0  0  0  0  0  0  0  0  0
    4.0775    1.2021   -0.2856 H   0  0  0  0  0  0  0  0  0  0  0  0
    1.6642   -1.7066   -0.5527 H   0  0  0  0  0  0  0  0  0  0  0  0
    1.9896    1.3538   -0.4436 H   0  0  0  0  0  0  0  0  0  0  0  0
   -0.3474   -0.6173   -0.6924 H   0  0  0  0  0  0  0  0  0  0  0  0
   -2.2329    0.3190   -1.3840 H   0  0  0  0  0  0  0  0  0  0  0  0
   -2.0229    0.1225    1.1458 H   0  0  0  0  0  0  0  0  0  0  0  0
   -2.4564    1.8547    1.3060 H   0  0  0  0  0  0  0  0  0  0  0  0
   -4.6999    1.3733    0.1950 H   0  0  0  0  0  0  0  0  0  0  0  0
   -4.2004   -0.3379   -0.0480 H   0  0  0  0  0  0  0  0  0  0  0  0
   -6.8069   -0.8125    2.8161 H   0  0  0  0  0  0  0  0  0  0  0  0
   -6.8801    0.2573    1.3550 H   0  0  0  0  0  0  0  0  0  0  0  0
   -6.1750   -1.4143    1.2307 H   0  0  0  0  0  0  0  0  0  0  0  0
  1  2  1  0      
  1  6  2  0      
  1 19  1  0      
  2  3  2  0      
  2 20  1  0      
  3  4  1  0      
  3 21  1  0      
  4  5  2  0      
  4 22  1  0      
  5  6  1  0      
  5  7  1  0      
  6 23  1  0      
  7  8  2  0      
  7 24  1  0      
  8  9  1  0      
  8 25  1  0      
  9 10  2  0      
  9 26  1  0      
 11 10  1  0      
 11 12  1  0      
 11 15  1  0      
 11 27  1  0      
 12 13  1  0      
 12 28  1  0      
 12 29  1  0      
 13 14  1  0      
 13 30  1  0      
 13 31  1  0      
 14 17  1  0      
 15 16  2  0      
 15 18  1  0      
 17 32  1  0      
 17 33  1  0      
 17 34  1  0      
M  CHG  1  18  -1
M  END
