# Supplementary material for: Screening, Synthesis, and QSAR Research on Cinnamaldehyde-Amino Acid Schiff Base Compounds as Antibacterial Agents
Source: Molecules. 2018 Nov 20;23(11):3027. doi: 10.3390/molecules23113027 (PMC6278255; doi:10.3390/molecules23113027)
Supplement: Supplementary file 1 [file molecules-23-03027-s001.zip › Supple/Supplementary materials 2-3D molecule structure of Compound B.mol]

  Chem3D Core 12.005081714503D

 38 38  0  0  0  0  0  0  0  0999 V2000
    3.8805   -1.4961   -1.0500 C   0  0  0  0  0  0  0  0  0  0  0  0
    4.2490   -2.3014   -0.0448 C   0  0  0  0  0  0  0  0  0  0  0  0
    3.5535   -2.3380    1.1058 C   0  0  0  0  0  0  0  0  0  0  0  0
    2.5469   -1.4520    1.2376 C   0  0  0  0  0  0  0  0  0  0  0  0
    2.1416   -0.6262    0.2503 C   0  0  0  0  0  0  0  0  0  0  0  0
    2.8273   -0.6778   -0.9075 C   0  0  0  0  0  0  0  0  0  0  0  0
    1.0952    0.1979    0.4751 C   0  0  0  0  0  0  0  0  0  0  0  0
    0.5205    1.0505   -0.3934 C   0  0  0  0  0  0  0  0  0  0  0  0
   -0.5267    1.8312   -0.0712 C   0  0  0  0  0  0  0  0  0  0  0  0
   -1.0787    2.6026   -0.9095 N   0  0  0  0  0  0  0  0  0  0  0  0
   -2.2361    3.3906   -0.4092 C   0  0  1  0  0  0  0  0  0  0  0  0
   -3.4547    2.5177   -0.0420 C   0  0  0  0  0  0  0  0  0  0  0  0
   -3.8614    1.5819   -1.1931 C   0  0  0  0  0  0  0  0  0  0  0  0
   -5.3412    0.6297   -0.7133 S   0  0  0  0  0  0  0  0  0  0  0  0
   -1.7721    4.3189    0.7159 C   0  0  0  0  0  0  0  0  0  0  0  0
   -1.2027    5.3864    0.3949 O   0  0  0  0  0  0  0  0  0  0  0  0
   -5.4284   -0.4628   -2.1604 C   0  0  0  0  0  0  0  0  0  0  0  0
    3.9522   -3.1288    2.1534 O   0  0  0  0  0  0  0  0  0  0  0  0
    3.4730   -4.4521    2.0692 C   0  0  0  0  0  0  0  0  0  0  0  0
   -1.9790    3.9580    1.8960 O   0  5  0  0  0  0  0  0  0  0  0  0
    4.4544   -1.5003   -1.9925 H   0  0  0  0  0  0  0  0  0  0  0  0
    5.1305   -2.9527   -0.1685 H   0  0  0  0  0  0  0  0  0  0  0  0
    2.0336   -1.4380    2.2152 H   0  0  0  0  0  0  0  0  0  0  0  0
    2.5812   -0.0383   -1.7690 H   0  0  0  0  0  0  0  0  0  0  0  0
    0.6405    0.1689    1.4828 H   0  0  0  0  0  0  0  0  0  0  0  0
    0.8880    1.1333   -1.4281 H   0  0  0  0  0  0  0  0  0  0  0  0
   -0.9268    1.7877    0.9536 H   0  0  0  0  0  0  0  0  0  0  0  0
   -2.5394    4.0509   -1.2599 H   0  0  0  0  0  0  0  0  0  0  0  0
   -4.3056    3.1941    0.2146 H   0  0  0  0  0  0  0  0  0  0  0  0
   -3.2401    1.9069    0.8664 H   0  0  0  0  0  0  0  0  0  0  0  0
   -3.0212    0.8860   -1.4238 H   0  0  0  0  0  0  0  0  0  0  0  0
   -4.0687    2.1791   -2.1113 H   0  0  0  0  0  0  0  0  0  0  0  0
   -6.3103   -1.1338   -2.0567 H   0  0  0  0  0  0  0  0  0  0  0  0
   -4.5097   -1.0874   -2.2265 H   0  0  0  0  0  0  0  0  0  0  0  0
   -5.5383    0.1375   -3.0909 H   0  0  0  0  0  0  0  0  0  0  0  0
    3.8247   -5.0078    2.9669 H   0  0  0  0  0  0  0  0  0  0  0  0
    2.3597   -4.4539    2.0516 H   0  0  0  0  0  0  0  0  0  0  0  0
    3.8751   -4.9481    1.1573 H   0  0  0  0  0  0  0  0  0  0  0  0
  1  2  1  0      
  1  6  2  0      
  1 21  1  0      
  2  3  2  0      
  2 22  1  0      
  3  4  1  0      
  3 18  1  0      
  4  5  2  0      
  4 23  1  0      
  5  6  1  0      
  5  7  1  0      
  6 24  1  0      
  7  8  2  0      
  7 25  1  0      
  8  9  1  0      
  8 26  1  0      
  9 10  2  0      
  9 27  1  0      
 11 10  1  0      
 11 12  1  0      
 11 15  1  0      
 11 28  1  0      
 12 13  1  0      
 12 29  1  0      
 12 30  1  0      
 13 14  1  0      
 13 31  1  0      
 13 32  1  0      
 14 17  1  0      
 15 16  2  0      
 15 20  1  0      
 17 33  1  0      
 17 34  1  0      
 17 35  1  0      
 18 19  1  0      
 19 36  1  0      
 19 37  1  0      
 19 38  1  0      
M  CHG  1  20  -1
M  END
