# Supplementary material for: Screening, Synthesis, and QSAR Research on Cinnamaldehyde-Amino Acid Schiff Base Compounds as Antibacterial Agents
Source: Molecules. 2018 Nov 20;23(11):3027. doi: 10.3390/molecules23113027 (PMC6278255; doi:10.3390/molecules23113027)
Supplement: Supplementary file 1 [file molecules-23-03027-s001.zip › Supple/Supplementary materials 3-3D molecule structure of Compound C.mol]

  Chem3D Core 12.005081714513D

 29 29  0  0  0  0  0  0  0  0999 V2000
    2.9663    3.4538   -0.1270 C   0  0  0  0  0  0  0  0  0  0  0  0
    3.0808    2.1167   -0.1148 C   0  0  0  0  0  0  0  0  0  0  0  0
    2.0059    1.2994   -0.1391 C   0  0  0  0  0  0  0  0  0  0  0  0
    0.8047    1.9052   -0.2215 C   0  0  0  0  0  0  0  0  0  0  0  0
    0.6679    3.2413   -0.2376 C   0  0  0  0  0  0  0  0  0  0  0  0
    1.7540    4.0233   -0.1823 C   0  0  0  0  0  0  0  0  0  0  0  0
    2.2257   -0.0342   -0.1449 C   0  0  0  0  0  0  0  0  0  0  0  0
    1.4182   -1.1068   -0.0399 C   0  0  0  0  0  0  0  0  0  0  0  0
    0.1303   -1.1943    0.3309 C   0  0  0  0  0  0  0  0  0  0  0  0
   -0.5004   -2.2921    0.3544 N   0  0  0  0  0  0  0  0  0  0  0  0
   -1.9296   -2.2551    0.7820 C   0  0  1  0  0  0  0  0  0  0  0  0
   -2.8293   -2.3082   -0.4752 C   0  0  0  0  0  0  0  0  0  0  0  0
   -2.1304   -3.4171    1.7731 C   0  0  0  0  0  0  0  0  0  0  0  0
   -2.8026   -1.0884   -1.3961 C   0  0  0  0  0  0  0  0  0  0  0  0
   -3.1932   -1.2257   -2.5791 O   0  0  0  0  0  0  0  0  0  0  0  0
   -2.8586   -4.3797    1.4408 O   0  0  0  0  0  0  0  0  0  0  0  0
    1.6228    5.7435   -0.2140 Cl  0  0  0  0  0  0  0  0  0  0  0  0
   -1.5785   -3.3595    2.8990 O   0  5  0  0  0  0  0  0  0  0  0  0
   -2.4041    0.0070   -0.9416 O   0  5  0  0  0  0  0  0  0  0  0  0
    3.8780    4.0749   -0.0965 H   0  0  0  0  0  0  0  0  0  0  0  0
    4.1070    1.7101   -0.0725 H   0  0  0  0  0  0  0  0  0  0  0  0
   -0.1298    1.3436   -0.3336 H   0  0  0  0  0  0  0  0  0  0  0  0
   -0.3380    3.6878   -0.3193 H   0  0  0  0  0  0  0  0  0  0  0  0
    3.2830   -0.3359   -0.2911 H   0  0  0  0  0  0  0  0  0  0  0  0
    1.9000   -2.0838   -0.2462 H   0  0  0  0  0  0  0  0  0  0  0  0
   -0.4155   -0.3037    0.6567 H   0  0  0  0  0  0  0  0  0  0  0  0
   -2.1714   -1.3382    1.3714 H   0  0  0  0  0  0  0  0  0  0  0  0
   -3.8924   -2.4204   -0.1525 H   0  0  0  0  0  0  0  0  0  0  0  0
   -2.5628   -3.2096   -1.0763 H   0  0  0  0  0  0  0  0  0  0  0  0
  1  2  1  0      
  1  6  2  0      
  1 20  1  0      
  2  3  2  0      
  2 21  1  0      
  3  4  1  0      
  3  7  1  0      
  4  5  2  0      
  4 22  1  0      
  5  6  1  0      
  5 23  1  0      
  6 17  1  0      
  7  8  2  0      
  7 24  1  0      
  8  9  1  0      
  8 25  1  0      
  9 10  2  0      
  9 26  1  0      
 10 11  1  0      
 11 12  1  0      
 11 13  1  0      
 11 27  1  0      
 12 14  1  0      
 12 28  1  0      
 12 29  1  0      
 13 16  2  0      
 13 18  1  0      
 14 15  2  0      
 14 19  1  0      
M  CHG  2  18  -1  19  -1
M  END
